# Supplementary material for: Sustainability of a Multi-Component Education Program (ABC of Healthy Eating) after Three Months and Nine Months: The Socioeconomic Context in Improving Nutrition Knowledge in Polish Teenagers
Source: Nutrients. 2021 May 14;13(5):1661. doi: 10.3390/nu13051661 (PMC8153617; doi:10.3390/nu13051661)
Supplement: Supplementary file 1 [file nutrients-13-01661-s001.zip]

Archive with 1 entries (1 files):
- nutrients-1195818-supplementary.pdf
